# Supplementary material for: Spatiotemporal Patterns of Menin Localization in Developing Murine Brain: Co-Expression with the Elements of Cholinergic Synaptic Machinery
Source: Cells. 2021 May 16;10(5):1215. doi: 10.3390/cells10051215 (PMC8156519; doi:10.3390/cells10051215)
Supplement: Supplementary file 1 [file cells-10-01215-s001.zip]

Archive with 1 entries (1 files):
- cells-1202558-supplementary.pdf
